# Supplementary material for: DSC Phase Transition Profiles Analyzed by Control Charts to Determine Markers for the Authenticity and Deterioration of Flaxseed Oil during Storage
Source: Foods. 2023 Aug 4;12(15):2954. doi: 10.3390/foods12152954 (PMC10418391; doi:10.3390/foods12152954)
Supplement: Supplementary file 1 [file foods-12-02954-s001.zip]

Archive with 1 entries (1 files):
- foods-2526962-supplementary.pdf
